# Supplementary material for: Reduction of Ethyl Carbamate in an Alcoholic Beverage by CRISPR/Cas9-Based Genome Editing of the Wild Yeast
Source: Foods. 2022 Dec 25;12(1):102. doi: 10.3390/foods12010102 (PMC9818936; doi:10.3390/foods12010102)
Supplement: Supplementary file 1 [file foods-12-00102-s001.zip]

Archive with 1 entries (1 files):
- foods-2104687-supplementary.pdf
